# Supplementary material for: Why does uptake of family planning services remain sub-optimal among Nigerian women? A systematic review of challenges and implications for policy
Source: Contracept Reprod Med. 2020 Oct 31;5:30. doi: 10.1186/s40834-020-00133-6 (PMC7603738; doi:10.1186/s40834-020-00133-6)
Supplement: Supplementary file 2 — Additional file 2. [file 40834_2020_133_MOESM2_ESM.csv]

Search number	Query	Sort By	Filters	Search Details	Results	Time
5	Nigeria, contraceptives, barriers			("nigeria"[MeSH Terms] OR "nigeria"[All Fields] OR "nigeria s"[All Fields]) AND ("contracept"[All Fields] OR "contracepted"[All Fields] OR "contracepting"[All Fields] OR "contraception"[MeSH Terms] OR "contraception"[All Fields] OR "contraceptions"[All Fields] OR "contraceptive agents"[Pharmacological Action] OR "contraceptive agents"[MeSH Terms] OR ("contraceptive"[All Fields] AND "agents"[All F…	109	6:09:03
4	Nigeria, Family planning services, barriers			("nigeria"[MeSH Terms] OR "nigeria"[All Fields] OR "nigeria s"[All Fields]) AND ("family planning services"[MeSH Terms] OR ("family"[All Fields] AND "planning"[All Fields] AND "services"[All Fields]) OR "family planning services"[All Fields]) AND ("barrier"[All Fields] OR "barrier s"[All Fields] OR "barriers"[All Fields])	60	6:08:26
3	Nigeria, family planning services, challenges			("nigeria"[MeSH Terms] OR "nigeria"[All Fields] OR "nigeria s"[All Fields]) AND ("family planning services"[MeSH Terms] OR ("family"[All Fields] AND "planning"[All Fields] AND "services"[All Fields]) OR "family planning services"[All Fields]) AND ("challenge"[All Fields] OR "challenged"[All Fields] OR "challenges"[All Fields] OR "challenging"[All Fields])	38	6:07:15
2	Uptake of contraceptives in Nigeria			("uptake"[All Fields] OR "uptakes"[All Fields] OR "uptaking"[All Fields]) AND ("contracept"[All Fields] OR "contracepted"[All Fields] OR "contracepting"[All Fields] OR "contraception"[MeSH Terms] OR "contraception"[All Fields] OR "contraceptions"[All Fields] OR "contraceptive agents"[Pharmacological Action] OR "contraceptive agents"[MeSH Terms] OR ("contraceptive"[All Fields] AND "agents"[All Fie…	86	6:06:17
1	Uptake of family planning in Nigeria			("uptake"[All Fields] OR "uptakes"[All Fields] OR "uptaking"[All Fields]) AND ("family planning services"[MeSH Terms] OR ("family"[All Fields] AND "planning"[All Fields] AND "services"[All Fields]) OR "family planning services"[All Fields] OR ("family"[All Fields] AND "planning"[All Fields]) OR "family planning"[All Fields]) AND ("nigeria"[MeSH Terms] OR "nigeria"[All Fields] OR "nigeria s"[All F…	72	6:05:23
